# Supplementary material for: High-efficiency targeted transgene integration via primed micro-homologues
Source: Cell Discov. 2023 Jul 4;9:69. doi: 10.1038/s41421-023-00552-0 (PMC10319781; doi:10.1038/s41421-023-00552-0)
Supplement: Supplementary file 2 — SUPPLEMENTARY Table S1 [file 41421_2023_552_MOESM2_ESM.xlsx]

## Sheet: Sheet1
spCas9 and saCas9 targeting spacer sequences (with PAM)
spacer	sequences （5'-3'）
G1 spacer	TTCAAGTCCGCCATGCCCGAAGG
G2 spacer	CATGCCCGAAGGCTACGTCCAGG
G3 spacer	GAGCTGGACGGCGACGTAAACGG
G4 spacer	CAGAACACCCCCATCGGCGACGG
G5 spacer	CAAGATCCGCCACAACATCGAGG
G6 spacer	GGGCACGGGCAGCTTGCCGGTGG
α spacer	GGGCACGGGCAGCTTGCCGGTGG
β spacer	GTCGCCCTCGAACTTCACCTCGG
γ spacer	CATGCCCGAAGGCTACGTCCAGG
δ spacer	GAGCTGGACGGCGACGTAAACGG
sp-GAPDH spacer	AGAGAGAGACCCTCACTGCTGGG
sp-ACTB spacer	ATCCCCCAAAGTTCACAATGTGG
sp-mActb spacer	CCCCCAAAGTTCTACAAATGTGG
sp-mOct4 spacer	CTTGGCTCACAGCATCCCCAGGG
sa-GAPDH sacper	TGGCAGGGACTCCCCAGCAGTGAGGGT
sa-RPL13A spacer	AGGAAGGGCAGGCAACGCATGAGGAAT
sa-TUBA1B spacer	CCCTGCAGCATGTCATGCTCCCAGAAT
sa-DYNLT1 spacer	TTCATCCTCTAACCACCAGCCATGAAT
sa-AAVS1 spacer	GACATATTCCTCCGCCCAGAGCAGGGT
sa-CCR5 spacer	CTATAAAATAGAGCCCTGTCAAGAGT
sa-TRAC spacer	GACAGACTTGTCACTGGATTTAGAGT
sa-WAS spacer	AAGACAAGGGCAGAAAGCACCATGAGT
sa-HBB spacer	GTAACGGCAGACTTCTCCTCAGGAGT
sa-IL2RG spacer	GACACAGACAGACTACACCCAGGGAAT
sa-mActb spacer	GAGGATGGTCGCGTCCATGCCCTGAGT
