# Supplementary material for: High-efficiency targeted transgene integration via primed micro-homologues
Source: Cell Discov. 2023 Jul 4;9:69. doi: 10.1038/s41421-023-00552-0 (PMC10319781; doi:10.1038/s41421-023-00552-0)
Supplement: Supplementary file 4 — SUPPLEMENTARY Table S3 [file 41421_2023_552_MOESM4_ESM.xlsx]

## Sheet: Sheet1
Primers and probes for genotyping and ddPCR
Primers	sequences （5'-3'）
GAPDH-F	TGCCCTGTCCAGTTAATTTCTGA
GAPDH-R	GGAATGCTTGCTGCTGCCTAG
GAPDH-P1	AAAAGTGCAGGGTCTGGC
GAPDH-P2	AAGACGGCAATATGGTGGAAAA
GAPDH-P3	CCGACCACTACCAGCAGAACAC
GAPDH-P4	GCAAGGCTGTTTGGAGGC
GAPDH-P5	AACAGCTATGACCATGATTACGC
GAPDH-P6	TAAAACGACGGCCAGTGAGC
GAPDH-P7	TGGCACCCTATGGACACGC
GAPDH-P8	GGGAGTAACTGCCCAAAGCA
GAPDH-P9	GTCAGGGTGGTCACGAGGGT
ACTB-P1	GGGAGCTGTCACATCCAGGGTC
ACTB-P2	AAGACGGCAATATGGTGGAAAA
ACTB-P3	CTGCCCGACAACCACTACCT
ACTB-P4	CTAAGGCTGCTCAATGTCAAGG
mActb-P1	AGCAAGCAGGAGTACGATGAGTC
mActb-P2	AGACGGCAATATGGTGGAAAA
mActb-P3	TGCTGCCCGACAACCACTAC
mActb-P4	TGAGGGACTTCCTGTAACCACTT
mOct4-P1	AGAAGAGTATGAGGCTACAGGGACAC
mOct4-P2	AAGACGGCAATATGGTGGAAAA
mOct4-P3	AAGCAGAAGAACGGCATCAA
mOct4-P4	CCTCCTCAGTAAAAGAATTTAACCCC
AAVS1-P1	GCATGAGATGGTGGACGAGG
AAVS1-P2	TATGTAACGCGGAACTCCATAT
AAVS1-P3	TGGTCCTGCTGGAGTTCGTG
AAVS1-P4	TCTCCTGTGGATTCGGGTCA
CCR5-P1	CCTGCCTCCGCTCTACTCA
CCR5-P2	TATGTAACGCGGAACTCCATAT
CCR5-P3	TGGTCCTGCTGGAGTTCGTG
CCR5-P4	GAACTTTCGGAGTGAAGGGAGA
TRAC-P1	GCTTGTGCCTGTCCCTGAGTC
TRAC-P2	TATGTAACGCGGAACTCCATAT
TRAC-P3	TGGTCCTGCTGGAGTTCGTG
TRAC-P4	TGGCGGGTGCCTGTAATCT
TRAC-P5	CTGGCTCAGCAACTGTCGG
TRAC-P6	TGGTGGTCTGGGTCATCTGG
TRAC-P7	TGCTGTTGTTGAAGGCGTTTG
HBB-P1	CTCCTAAGCCAGTGCCAG
HBB-P2	TATGTAACGCGGAACTCCATAT
HBB-P3	TGGTCCTGCTGGAGTTCGTG
HBB-P4	GGTGCAAAGAGGCATGATACATT
WAS-P1	AAAAGGTGGGTCTAAGCAGTCAAG
WAS-P2	TATGTAACGCGGAACTCCATAT
WAS-P3	TGGTCCTGCTGGAGTTCGTG
WAS-P4	TTAAGAACTACCTCGGTATTTGAGTGT
IL2RG-P1	TTTACCACCTTACAGCAGCACC
IL2RG-P2	TATGTAACGCGGAACTCCATAT
IL2RG-P3	TGGTCCTGCTGGAGTTCGTG
IL2RG-P4	CCAGTTCAGTTCTAGCTGGGAT
PROBE1	CTCAGCTGCACCCTTTAGGGAGAAAACGC
PROBE2	CCCTCTGGTGGCTGGCTCAGAAAAAGGGCCC
RTT-P1	CTGCCCGACAACCACTACCT
GAPDH-RTT-P2	TGGTGGGGGACTGAGTGTG
RPL13A-RTT-P2	TTCCAGGGCAACAATGGAGG
TUBA1B-RTT-P2	CGTCTGTCAGTTAAGCTGAAGCT
